# Supplementary material for: Bashing irreproducibility with shournal
Source: Sci Rep. 2024 Feb 28;14:4872. doi: 10.1038/s41598-024-53811-9 (PMC10901821; doi:10.1038/s41598-024-53811-9)
Supplement: Supplementary file 1 — Supplementary Information. [file 41598_2024_53811_MOESM1_ESM.zip]

Archive with 10 entries (10 files):
- figure1_v12.pdf
- jabbrv-ltwa-all.ldf
- jabbrv-ltwa-en.ldf
- jabbrv.sty
- naturemag-doi.bst
- shournal.bib
- supplement.bbl
- supplement.pdf
- supplement.tex
- wlscirep.cls
