# Supplementary material for: Bashing irreproducibility with shournal
Source: Sci Rep. 2024 Feb 28;14:4872. doi: 10.1038/s41598-024-53811-9 (PMC10901821; doi:10.1038/s41598-024-53811-9)
Supplement: Supplementary file 1 — Supplementary Information. [file 41598_2024_53811_MOESM1_ESM.zip › shournal.bib]

@article{guo_cde_2012,
	title = {{CDE}: {A} {Tool} {For} {Creating} {Portable} {Experimental} {Software} {Packages}},
	volume = {14},
	shorttitle = {{CDE}},
	journal = {Computing in Science \& Engineering},
	author = {Guo, Philip},
	year = {2012},
	pages = {32--35},
	file = {Full Text PDF:/home/tycho/Zotero/storage/YD6BX6KG/Guo - 2012 - CDE A Tool For Creating Portable Experimental Sof.pdf:application/pdf},
}

@inproceedings{janin_care_2014,
	address = {New York, NY, USA},
	series = {{TRUST} '14},
	title = {{CARE}, the comprehensive archiver for reproducible execution},
	isbn = {978-1-4503-2951-4},
	url = {https://doi.org/10.1145/2618137.2618138},
	doi = {10.1145/2618137.2618138},
	abstract = {We present CARE, the Comprehensive Archiver for Reproducible Execution on Linux. CARE runs in userland, requires no setup and performs a single task: building an archive that contains selected executables and files accessed by a given application during an observation run. To reproduce computational results from this initial run, it is then enough to unpack the archive that comes equipped with all necessary tools for re-execution in a confined environment. Technically, CARE leverages on PRoot, a generic system call interposition engine that relies on the ptrace mechanism to monitor (and if needed to modify) system calls emitted by applications under scrutiny. PRoot is extensible and CARE is properly speaking an extension of PRoot. CARE is available on x86\_64, x86 and ARM processors, and benefits from a new history-based algorithm that automatically selects files to be stored in a CARE archive.},
	urldate = {2021-06-04},
	booktitle = {Proceedings of the 1st {ACM} {SIGPLAN} {Workshop} on {Reproducible} {Research} {Methodologies} and {New} {Publication} {Models} in {Computer} {Engineering}},
	publisher = {Association for Computing Machinery},
	author = {Janin, Yves and Vincent, Cédric and Duraffort, Rémi},
	month = jun,
	year = {2014},
	keywords = {CARE, computational reproducibility, Linux, PRoot, system calls},
	pages = {1--7},
}

@article{gebai_survey_2018,
	title = {Survey and {Analysis} of {Kernel} and {Userspace} {Tracers} on {Linux}: {Design}, {Implementation}, and {Overhead}},
	volume = {51},
	shorttitle = {Survey and {Analysis} of {Kernel} and {Userspace} {Tracers} on {Linux}},
	doi = {10.1145/3158644},
	abstract = {As applications and operating systems are becoming more complex, the last decade has seen the rise of many tracing tools all across the software stack. This article presents a hands-on comparison of modern tracers on Linux systems, both in user space and kernel space. The authors implement microbenchmarks that not only quantify the overhead of different tracers, but also sample fine-grained metrics that unveil insights into the tracers’ internals and show the cause of each tracer’s overhead. Internal design choices and implementation particularities are discussed, which helps us to understand the challenges of developing tracers. Furthermore, this analysis aims to help users choose and configure their tracers based on their specific requirements to reduce their overhead and get the most of out of them.},
	journal = {ACM Computing Surveys},
	author = {Gebai, Mohamad and Dagenais, Michel},
	month = mar,
	year = {2018},
	pages = {1--33},
	file = {Full Text PDF:/home/tycho/Zotero/storage/3AX7TIYV/Gebai und Dagenais - 2018 - Survey and Analysis of Kernel and Userspace Tracer.pdf:application/pdf},
}

@article{carata_primer_2014,
	title = {A primer on provenance},
	volume = {57},
	issn = {0001-0782},
	url = {https://doi.org/10.1145/2596628},
	doi = {10.1145/2596628},
	abstract = {Better understanding data requires tracking its history and context.},
	number = {5},
	urldate = {2021-06-22},
	journal = {Communications of the ACM},
	author = {Carata, Lucian and Akoush, Sherif and Balakrishnan, Nikilesh and Bytheway, Thomas and Sohan, Ripduman and Seltzer, Margo and Hopper, Andy},
	month = may,
	year = {2014},
	pages = {52--60},
}

@inproceedings{ruiz_reproducible_2014,
	address = {Cham},
	series = {Lecture {Notes} of the {Institute} for {Computer} {Sciences}, {Social} {Informatics} and {Telecommunications} {Engineering}},
	title = {Reproducible {Software} {Appliances} for {Experimentation}},
	isbn = {978-3-319-13326-3},
	doi = {10.1007/978-3-319-13326-3_4},
	abstract = {Experiment reproducibility is a milestone of the scientific method. Reproducibility of experiments in computer science would bring several advantages such as code re-usability and technology transfer. The reproducibility problem in computer science has been solved partially, addressing particular class of applications or single machine setups. In this paper we present our approach oriented to setup complex environments for experimentation, environments that require a lot of configuration and the installation of several software packages. The main objective of our approach is to enable the exact and independent reconstruction of a given software environment and the reuse of code. We present a simple and small software appliance generator that helps an experimenter to construct a specific software stack that can be deployed on different available testbeds.},
	language = {en},
	booktitle = {Testbeds and {Research} {Infrastructure}: {Development} of {Networks} and {Communities}},
	publisher = {Springer International Publishing},
	author = {Ruiz, Cristian and Richard, Olivier and Emeras, Joseph},
	editor = {Leung, Victor C.M. and Chen, Min and Wan, Jiafu and Zhang, Yin},
	year = {2014},
	keywords = {Cloud Computing, Experiment Methodology, Reproducible Research, Testbed, Virtual Appliances},
	pages = {33--42},
	file = {Eingereichte Version:/home/tycho/Zotero/storage/VNNSVAG4/Ruiz et al. - 2014 - Reproducible Software Appliances for Experimentati.pdf:application/pdf},
}

@article{ivie_reproducibility_2018,
	title = {Reproducibility in {Scientific} {Computing}},
	doi = {10.1145/3186266},
	abstract = {Reproducibility is widely considered to be an essential requirement of the scientific process. However, a number of serious concerns have been raised recently, questioning whether today’s computational work is adequately reproducible. In principle, it should be possible to specify a computation to sufficient detail that anyone should be able to reproduce it exactly. But in practice, there are fundamental, technical, and social barriers to doing so. The many objectives and meanings of reproducibility are discussed within the context of scientific computing. Technical barriers to reproducibility are described, extant approaches surveyed, and open areas of research are identified.},
	journal = {ACM Comput. Surv.},
	author = {Ivie, Peter and Thain, D.},
	year = {2018},
}

@inproceedings{ocallahan_engineering_2017,
	title = {Engineering {Record} {And} {Replay} {For} {Deployability}: {Extended} {Technical} {Report}},
	shorttitle = {Engineering {Record} {And} {Replay} {For} {Deployability}},
	abstract = {The ability to record and replay program executions with low overhead enables many applications, such as reverse-execution debugging, debugging of hard-to-reproduce test failures, and "black box" forensic analysis of failures in deployed systems. Existing record-and-replay approaches limit deployability by recording an entire virtual machine (heavyweight), modifying the OS kernel (adding deployment and maintenance costs), requiring pervasive code instrumentation (imposing significant performance and complexity overhead), or modifying compilers and runtime systems (limiting generality). We investigated whether it is possible to build a practical record-and-replay system avoiding all these issues. The answer turns out to be yes - if the CPU and operating system meet certain non-obvious constraints. Fortunately modern Intel CPUs, Linux kernels and user-space frameworks do meet these constraints, although this has only become true recently. With some novel optimizations, our system 'rr' records and replays real-world low-parallelism workloads with low overhead, with an entirely user-space implementation, using stock hardware, compilers, runtimes and operating systems. "rr" forms the basis of an open-source reverse-execution debugger seeing significant use in practice. We present the design and implementation of 'rr', describe its performance on a variety of workloads, and identify constraints on hardware and operating system design required to support our approach.},
	author = {O'Callahan, Robert and Jones, Chris and Froyd, Nathan and Huey, Kyle and Noll, Albert and Partush, Nimrod},
	month = may,
	year = {2017},
}

@article{hoffmann_fast_2009,
	title = {Fast mapping of short sequences with mismatches, insertions and deletions using index structures},
	volume = {5},
	issn = {1553-7358},
	doi = {10.1371/journal.pcbi.1000502},
	abstract = {With few exceptions, current methods for short read mapping make use of simple seed heuristics to speed up the search. Most of the underlying matching models neglect the necessity to allow not only mismatches, but also insertions and deletions. Current evaluations indicate, however, that very different error models apply to the novel high-throughput sequencing methods. While the most frequent error-type in Illumina reads are mismatches, reads produced by 454's GS FLX predominantly contain insertions and deletions (indels). Even though 454 sequencers are able to produce longer reads, the method is frequently applied to small RNA (miRNA and siRNA) sequencing. Fast and accurate matching in particular of short reads with diverse errors is therefore a pressing practical problem. We introduce a matching model for short reads that can, besides mismatches, also cope with indels. It addresses different error models. For example, it can handle the problem of leading and trailing contaminations caused by primers and poly-A tails in transcriptomics or the length-dependent increase of error rates. In these contexts, it thus simplifies the tedious and error-prone trimming step. For efficient searches, our method utilizes index structures in the form of enhanced suffix arrays. In a comparison with current methods for short read mapping, the presented approach shows significantly increased performance not only for 454 reads, but also for Illumina reads. Our approach is implemented in the software segemehl available at http://www.bioinf.uni-leipzig.de/Software/segemehl/.},
	language = {eng},
	number = {9},
	journal = {PLoS computational biology},
	author = {Hoffmann, Steve and Otto, Christian and Kurtz, Stefan and Sharma, Cynthia M. and Khaitovich, Philipp and Vogel, Jörg and Stadler, Peter F. and Hackermüller, Jörg},
	month = sep,
	year = {2009},
	pmid = {19750212},
	pmcid = {PMC2730575},
	keywords = {Algorithms, Base Sequence, Computational Biology, DNA Mutational Analysis, Mutation, Sequence Alignment},
	pages = {e1000502},
	file = {Volltext:/home/tycho/Zotero/storage/W9ZLNJK6/Hoffmann et al. - 2009 - Fast mapping of short sequences with mismatches, i.pdf:application/pdf},
}

@article{korshunova_openchem_2021,
	title = {{OpenChem}: {A} {Deep} {Learning} {Toolkit} for {Computational} {Chemistry} and {Drug} {Design}},
	volume = {61},
	issn = {1549-9596},
	shorttitle = {{OpenChem}},
	url = {https://doi.org/10.1021/acs.jcim.0c00971},
	doi = {10.1021/acs.jcim.0c00971},
	abstract = {Deep learning models have demonstrated outstanding results in many data-rich areas of research, such as computer vision and natural language processing. Currently, there is a rise of deep learning in computational chemistry and materials informatics, where deep learning could be effectively applied in modeling the relationship between chemical structures and their properties. With the immense growth of chemical and materials data, deep learning models can begin to outperform conventional machine learning techniques such as random forest, support vector machines, and nearest neighbor. Herein, we introduce OpenChem, a PyTorch-based deep learning toolkit for computational chemistry and drug design. OpenChem offers easy and fast model development, modular software design, and several data preprocessing modules. It is freely available via the GitHub repository.},
	number = {1},
	urldate = {2021-09-22},
	journal = {Journal of Chemical Information and Modeling},
	author = {Korshunova, Maria and Ginsburg, Boris and Tropsha, Alexander and Isayev, Olexandr},
	month = jan,
	year = {2021},
	note = {Publisher: American Chemical Society},
	pages = {7--13},
}

@inproceedings{bjorling_linux_2013,
	address = {Haifa, Israel},
	title = {Linux block {IO}: introducing multi-queue {SSD} access on multi-core systems},
	isbn = {978-1-4503-2116-7},
	shorttitle = {Linux block {IO}},
	url = {http://dl.acm.org/citation.cfm?doid=2485732.2485740},
	doi = {10.1145/2485732.2485740},
	abstract = {The IO performance of storage devices has accelerated from hundreds of IOPS ﬁve years ago, to hundreds of thousands of IOPS today, and tens of millions of IOPS projected in ﬁve years. This sharp evolution is primarily due to the introduction of NAND-ﬂash devices and their data parallel design. In this work, we demonstrate that the block layer within the operating system, originally designed to handle thousands of IOPS, has become a bottleneck to overall storage system performance, specially on the high NUMA-factor processors systems that are becoming commonplace. We describe the design of a next generation block layer that is capable of handling tens of millions of IOPS on a multi-core system equipped with a single storage device. Our experiments show that our design scales graciously with the number of cores, even on NUMA systems with multiple sockets.},
	language = {en},
	urldate = {2022-05-04},
	booktitle = {Proceedings of the 6th {International} {Systems} and {Storage} {Conference} on - {SYSTOR} '13},
	publisher = {ACM Press},
	author = {Bjørling, Matias and Axboe, Jens and Nellans, David and Bonnet, Philippe},
	year = {2013},
	pages = {1},
	file = {Bjørling et al. - 2013 - Linux block IO introducing multi-queue SSD access.pdf:/home/tycho/Zotero/storage/QGKKK7FF/Bjørling et al. - 2013 - Linux block IO introducing multi-queue SSD access.pdf:application/pdf},
}

@inproceedings{jose_lsf_2008,
	title = {{LSF} ’08: 2008 {Linux} {Storage} \& {Filesystem} {Workshop}},
	volume = {33},
	language = {en},
	author = {Jose, San and Mason, Chris and Bottomley, James},
	year = {2008},
	pages = {7},
	file = {Jose et al. - 2008 - LSF ’08 2008 Linux Storage & Filesystem Workshop.pdf:/home/tycho/Zotero/storage/Y3MXT36H/Jose et al. - 2008 - LSF ’08 2008 Linux Storage & Filesystem Workshop.pdf:application/pdf},
}

@article{mclaren_ensembl_2016,
	title = {The {Ensembl} {Variant} {Effect} {Predictor}},
	volume = {17},
	issn = {1474-7596},
	url = {https://www.ncbi.nlm.nih.gov/pmc/articles/PMC4893825/},
	doi = {10.1186/s13059-016-0974-4},
	abstract = {The Ensembl Variant Effect Predictor is a powerful toolset for the analysis, annotation, and prioritization of genomic variants in coding and non-coding regions. It provides access to an extensive collection of genomic annotation, with a variety of interfaces to suit different requirements, and simple options for configuring and extending analysis. It is open source, free to use, and supports full reproducibility of results. The Ensembl Variant Effect Predictor can simplify and accelerate variant interpretation in a wide range of study designs.},
	urldate = {2022-11-04},
	journal = {Genome Biology},
	author = {McLaren, William and Gil, Laurent and Hunt, Sarah E. and Riat, Harpreet Singh and Ritchie, Graham R. S. and Thormann, Anja and Flicek, Paul and Cunningham, Fiona},
	month = jun,
	year = {2016},
	pmid = {27268795},
	pmcid = {PMC4893825},
	pages = {122},
	file = {PubMed Central Full Text PDF:/home/tycho/Zotero/storage/5PJEQ7VM/McLaren et al. - 2016 - The Ensembl Variant Effect Predictor.pdf:application/pdf},
}

@inproceedings{paszke_automatic_2017,
	title = {Automatic differentiation in {PyTorch}},
	url = {https://openreview.net/forum?id=BJJsrmfCZ},
	abstract = {In this article, we describe an automatic differentiation module of PyTorch — a library designed to enable rapid research on machine learning models. It builds upon a few projects, most notably Lua Torch, Chainer, and HIPS Autograd, and provides a high performance environment with easy access to automatic differentiation of models executed on different devices (CPU and GPU). To make prototyping easier, PyTorch does not follow the symbolic approach used in many other deep learning frameworks, but focuses on differentiation of purely imperative programs, with a focus on extensibility and low overhead. Note that this preprint is a draft of certain sections from an upcoming paper covering all PyTorch features.},
	language = {en},
	urldate = {2022-11-07},
	author = {Paszke, Adam and Gross, Sam and Chintala, Soumith and Chanan, Gregory and Yang, Edward and DeVito, Zachary and Lin, Zeming and Desmaison, Alban and Antiga, Luca and Lerer, Adam},
	month = oct,
	year = {2017},
	file = {Full Text PDF:/home/tycho/Zotero/storage/UVH8GWK2/Paszke et al. - 2017 - Automatic differentiation in PyTorch.pdf:application/pdf;Snapshot:/home/tycho/Zotero/storage/MH98UFYS/forum.html:text/html},
}

@inproceedings{gehani_spade_2012,
	address = {Berlin, Heidelberg},
	series = {Lecture {Notes} in {Computer} {Science}},
	title = {{SPADE}: {Support} for {Provenance} {Auditing} in {Distributed} {Environments}},
	isbn = {978-3-642-35170-9},
	shorttitle = {{SPADE}},
	doi = {10.1007/978-3-642-35170-9_6},
	abstract = {SPADE is an open source software infrastructure for data provenance collection and management. The underlying data model used throughout the system is graph-based, consisting of vertices and directed edges that are modeled after the node and relationship types described in the Open Provenance Model. The system has been designed to decouple the collection, storage, and querying of provenance metadata. At its core is a novel provenance kernel that mediates between the producers and consumers of provenance information, and handles the persistent storage of records. It operates as a service, peering with remote instances to enable distributed provenance queries. The provenance kernel on each host handles the buffering, filtering, and multiplexing of incoming metadata from multiple sources, including the operating system, applications, and manual curation. Provenance elements can be located locally with queries that use wildcard, fuzzy, proximity, range, and Boolean operators. Ancestor and descendant queries are transparently propagated across hosts until a terminating expression is satisfied, while distributed path queries are accelerated with provenance sketches.},
	language = {en},
	booktitle = {Middleware 2012},
	publisher = {Springer},
	author = {Gehani, Ashish and Tariq, Dawood},
	editor = {Narasimhan, Priya and Triantafillou, Peter},
	year = {2012},
	keywords = {Audit Record, Data Provenance, Provenance Event, Provenance Information, Snow Leopard},
	pages = {101--120},
}

@article{dorn_automatically_2019,
	title = {Automatically {Exploring} {Tradeoffs} {Between} {Software} {Output} {Fidelity} and {Energy} {Costs}},
	volume = {45},
	issn = {1939-3520},
	doi = {10.1109/TSE.2017.2775634},
	abstract = {Data centers account for a significant fraction of global energy consumption and represent a growing business cost. Most current approaches to reducing energy use in data centers treat it as a hardware, compiler, or scheduling problem. This article focuses instead on the software level, showing how to reduce the energy used by programs when they execute. By combining insights from search-based software engineering, mutational robustness, profile-guided optimization, and approximate computing, the Producing Green Applications Using Genetic Exploration (PowerGAUGE) algorithm finds variants of individual programs that use less energy than the original. We apply hardware, software, and statistical techniques to manage the complexity of accurately assigning physical energy measurements to particular processes. In addition, our approach allows, but does not require, relaxing output quality requirements to achieve greater non-functional improvements. PowerGAUGE optimizations are validated using physical performance measurements. Experimental results on PARSEC benchmarks and two larger programs show average energy reductions of 14\% when requiring the preservation of original output quality and 41\% when allowing for human-acceptable levels of error.},
	number = {3},
	journal = {IEEE Transactions on Software Engineering},
	author = {Dorn, Jonathan and Lacomis, Jeremy and Weimer, Westley and Forrest, Stephanie},
	month = mar,
	year = {2019},
	note = {Conference Name: IEEE Transactions on Software Engineering},
	keywords = {Software, accurate energy measurement, Energy consumption, Energy measurement, genetic algorithms, Genetic algorithms, Hardware, Optimization, optimizing noisy functions, Power optimization, profile-guided optimization, search-based software engineering},
	pages = {219--236},
	file = {IEEE Xplore Abstract Record:/home/tycho/Zotero/storage/3PRJW5KR/8118155.html:text/html},
}

@inproceedings{chirigati_reprozip_2016,
	address = {New York, NY, USA},
	series = {{SIGMOD} '16},
	title = {{ReproZip}: {Computational} {Reproducibility} {With} {Ease}},
	isbn = {978-1-4503-3531-7},
	shorttitle = {{ReproZip}},
	url = {https://dl.acm.org/doi/10.1145/2882903.2899401},
	doi = {10.1145/2882903.2899401},
	abstract = {We present ReproZip, the recommended packaging tool for the SIGMOD Reproducibility Review. ReproZip was designed to simplify the process of making an existing computational experiment reproducible across platforms, even when the experiment was put together without reproducibility in mind. The tool creates a self-contained package for an experiment by automatically tracking and identifying all its required dependencies. The researcher can share the package with others, who can then use ReproZip to unpack the experiment, reproduce the findings on their favorite operating system, as well as modify the original experiment for reuse in new research, all with little effort. The demo will consist of examples of non-trivial experiments, showing how these can be packed in a Linux machine and reproduced on different machines and operating systems. Demo visitors will also be able to pack and reproduce their own experiments.},
	urldate = {2023-04-18},
	booktitle = {Proceedings of the 2016 {International} {Conference} on {Management} of {Data}},
	publisher = {Association for Computing Machinery},
	author = {Chirigati, Fernando and Rampin, Rémi and Shasha, Dennis and Freire, Juliana},
	month = jun,
	year = {2016},
	keywords = {computational reproducibility, provenance, reprozip},
	pages = {2085--2088},
	file = {Full Text PDF:/home/tycho/Zotero/storage/ZUMAAW44/Chirigati et al. - 2016 - ReproZip Computational Reproducibility With Ease.pdf:application/pdf},
}

@inproceedings{devecsery_eidetic_2014,
	title = {Eidetic {Systems}.},
	volume = {14},
	booktitle = {{OSDI}},
	author = {Devecsery, David and Chow, Michael and Dou, Xianzheng and Flinn, Jason and Chen, Peter M.},
	year = {2014},
	pages = {525--540},
}

@article{konishi_linux_2006,
	title = {The {Linux} implementation of a log-structured file system},
	volume = {40},
	issn = {0163-5980},
	url = {https://dl.acm.org/doi/10.1145/1151374.1151375},
	doi = {10.1145/1151374.1151375},
	abstract = {Toward enhancing the reliability of the Linux file system, we are developing a new log-structured file system (NILFS) for the Linux operating system. Instead of overwriting existing blocks, NILFS appends consistent sets of modified or newly created blocks continuously into segmented disk regions. This writing method allows NILFS to achieve faster recovery time and higher write performance. The address of the block that is written to changes for each write, which makes it difficult to apply modern file system technologies such as B-tree structures. To permit such writing on the Linux kernel basis, NILFS has its own write mechanism that handles data and meta data as one unit and allows them to be relocated. This paper presents the design and implementation of NILFS focussing on the write mechanism.},
	language = {en},
	number = {3},
	urldate = {2023-04-18},
	journal = {ACM SIGOPS Operating Systems Review},
	author = {Konishi, Ryusuke and Amagai, Yoshiji and Sato, Koji and Hifumi, Hisashi and Kihara, Seiji and Moriai, Satoshi},
	month = jul,
	year = {2006},
	pages = {102--107},
}

@article{koster_snakemakescalable_2012,
	title = {Snakemake—a scalable bioinformatics workflow engine},
	volume = {28},
	issn = {1367-4803},
	url = {https://doi.org/10.1093/bioinformatics/bts480},
	doi = {10.1093/bioinformatics/bts480},
	abstract = {Summary: Snakemake is a workflow engine that provides a readable Python-based workflow definition language and a powerful execution environment that scales from single-core workstations to compute clusters without modifying the workflow. It is the first system to support the use of automatically inferred multiple named wildcards (or variables) in input and output filenames.Availability:  http://snakemake.googlecode.com.Contact:  johannes.koester@uni-due.de},
	number = {19},
	urldate = {2023-11-09},
	journal = {Bioinformatics},
	author = {Köster, Johannes and Rahmann, Sven},
	month = oct,
	year = {2012},
	pages = {2520--2522},
	file = {Full Text PDF:/home/tycho/Zotero/storage/8FTI4QGW/Köster and Rahmann - 2012 - Snakemake—a scalable bioinformatics workflow engin.pdf:application/pdf;Snapshot:/home/tycho/Zotero/storage/H64WAPZF/290322.html:text/html},
}

@article{di_tommaso_nextflow_2017,
	title = {Nextflow enables reproducible computational workflows},
	volume = {35},
	copyright = {2017 Springer Nature America, Inc.},
	issn = {1546-1696},
	url = {https://www.nature.com/articles/nbt.3820},
	doi = {10.1038/nbt.3820},
	language = {en},
	number = {4},
	urldate = {2023-11-09},
	journal = {Nature Biotechnology},
	author = {Di Tommaso, Paolo and Chatzou, Maria and Floden, Evan W. and Barja, Pablo Prieto and Palumbo, Emilio and Notredame, Cedric},
	month = apr,
	year = {2017},
	note = {Number: 4
Publisher: Nature Publishing Group},
	keywords = {Computational biology and bioinformatics, Data publication and archiving},
	pages = {316--319},
	file = {Full Text PDF:/home/tycho/Zotero/storage/DMIUJ68Z/Di Tommaso et al. - 2017 - Nextflow enables reproducible computational workfl.pdf:application/pdf},
}

@inproceedings{guo_burrito_2012,
	address = {Boston, MA},
	title = {{BURRITO}: {Wrapping} {Your} {Lab} {Notebook} in {Computational} {Infrastructure}},
	url = {https://www.usenix.org/conference/tapp12/workshop-program/presentation/Guo},
	booktitle = {4th {USENIX} {Workshop} on the {Theory} and {Practice} of {Provenance} ({TaPP} 12)},
	publisher = {USENIX Association},
	author = {Guo, Philip and Seltzer, Margo},
	month = jun,
	year = {2012},
}

@misc{Systemtap1,
	title = {{SystemTap}},
	url = {https://sourceware.org/systemtap/},
	urldate = {2023-11-09},
	note = {Available at https://sourceware.org/systemtap},
	file = {SystemTap:/home/tycho/Zotero/storage/DZLNWZK7/systemtap.html:text/html},
}

@incollection{Kerrisk252,
	booktitle = {The {Linux} {Programming} {Interface}},
	publisher = {No Starch Press},
	author = {Kerrisk, Michael},
	year = {2010},
	pages = {252--253},
}

@incollection{love_kernel_2010,
	edition = {Third},
	booktitle = {Linux {Kernel} {Development}},
	publisher = {Developer’s Library},
	author = {Love, Robert},
	year = {2010},
	pages = {323--335},
}

@incollection{Kerrisk261,
	booktitle = {The {Linux} {Programming} {Interface}},
	publisher = {No Starch Press},
	author = {Kerrisk, Michael},
	year = {2010},
	pages = {261--262},
}

@incollection{Kerrisk607,
	booktitle = {The {Linux} {Programming} {Interface}},
	publisher = {No Starch Press},
	author = {Kerrisk, Michael},
	year = {2010},
	pages = {607},
}

@incollection{Kerrisk168,
	booktitle = {The {Linux} {Programming} {Interface}},
	publisher = {No Starch Press},
	author = {Kerrisk, Michael},
	year = {2010},
	pages = {168--170},
}

@incollection{Kerrisk1401,
	booktitle = {The {Linux} {Programming} {Interface}},
	publisher = {No Starch Press},
	author = {Kerrisk, Michael},
	year = {2010},
	pages = {1401--1403},
}

@incollection{Kerrisk1165,
	booktitle = {The {Linux} {Programming} {Interface}},
	publisher = {No Starch Press},
	author = {Kerrisk, Michael},
	year = {2010},
	pages = {1165--1166},
}

@incollection{Kerrisk877,
	booktitle = {The {Linux} {Programming} {Interface}},
	publisher = {No Starch Press},
	author = {Kerrisk, Michael},
	year = {2010},
	pages = {877--878},
}

@incollection{Kerrisk1017,
	booktitle = {The {Linux} {Programming} {Interface}},
	publisher = {No Starch Press},
	author = {Kerrisk, Michael},
	year = {2010},
	pages = {1017--1019},
}

@incollection{Kerrisk29,
	booktitle = {The {Linux} {Programming} {Interface}},
	publisher = {No Starch Press},
	author = {Kerrisk, Michael},
	year = {2010},
	pages = {29--30},
}
