# Supplementary material for: Bashing irreproducibility with shournal
Source: Sci Rep. 2024 Feb 28;14:4872. doi: 10.1038/s41598-024-53811-9 (PMC10901821; doi:10.1038/s41598-024-53811-9)
Supplement: Supplementary file 1 — Supplementary Information. [file 41598_2024_53811_MOESM1_ESM.zip › supplement.bbl]

\begin{thebibliography}{1}
\urlstyle{rm}
\expandafter\ifx\csname url\endcsname\relax
  \def\url#1{\texttt{#1}}\fi
\expandafter\ifx\csname urlprefix\endcsname\relax\def\urlprefix{URL }\fi
\expandafter\ifx\csname doiprefix\endcsname\relax\def\doiprefix{DOI: }\fi
\providecommand{\bibinfo}[2]{#2}
\providecommand{\eprint}[2][]{\url{#2}}

\bibitem{Kerrisk877}
\bibinfo{author}{Kerrisk, M.}
\newblock In \emph{\bibinfo{booktitle}{The {Linux} {Programming} {Interface}}},
  \bibinfo{pages}{877--878} (\bibinfo{publisher}{No Starch Press},
  \bibinfo{year}{2010}).

\bibitem{Kerrisk1017}
\bibinfo{author}{Kerrisk, M.}
\newblock In \emph{\bibinfo{booktitle}{The {Linux} {Programming} {Interface}}},
  \bibinfo{pages}{1017--1019} (\bibinfo{publisher}{No Starch Press},
  \bibinfo{year}{2010}).

\bibitem{Kerrisk29}
\bibinfo{author}{Kerrisk, M.}
\newblock In \emph{\bibinfo{booktitle}{The {Linux} {Programming} {Interface}}},
  \bibinfo{pages}{29--30} (\bibinfo{publisher}{No Starch Press},
  \bibinfo{year}{2010}).

\bibitem{Kerrisk1165}
\bibinfo{author}{Kerrisk, M.}
\newblock In \emph{\bibinfo{booktitle}{The {Linux} {Programming} {Interface}}},
  \bibinfo{pages}{1165--1166} (\bibinfo{publisher}{No Starch Press},
  \bibinfo{year}{2010}).

\bibitem{chirigati_reprozip_2016}
\bibinfo{author}{Chirigati, F.}, \bibinfo{author}{Rampin, R.},
  \bibinfo{author}{Shasha, D.} \& \bibinfo{author}{Freire, J.}
\newblock \bibinfo{title}{{ReproZip}: {Computational} {Reproducibility} {With}
  {Ease}}.
\newblock In \emph{\bibinfo{booktitle}{Proceedings of the 2016 {International}
  {Conference} on {Management} of {Data}}}, {SIGMOD} '16,
  \bibinfo{pages}{2085--2088}, \doiprefix\url{10.1145/2882903.2899401}
  (\bibinfo{publisher}{Association for Computing Machinery},
  \bibinfo{address}{New York, NY, USA}, \bibinfo{year}{2016}).

\bibitem{koster_snakemakescalable_2012}
\bibinfo{author}{Köster, J.} \& \bibinfo{author}{Rahmann, S.}
\newblock \bibinfo{journal}{\bibinfo{title}{Snakemake—a scalable
  bioinformatics workflow engine}}.
\newblock {\emph{\JournalTitle{Bioinformatics}}} \textbf{\bibinfo{volume}{28}},
  \bibinfo{pages}{2520--2522}, \doiprefix\url{10.1093/bioinformatics/bts480}
  (\bibinfo{year}{2012}).

\end{thebibliography}
