# Supplementary material for: Bashing irreproducibility with shournal
Source: Sci Rep. 2024 Feb 28;14:4872. doi: 10.1038/s41598-024-53811-9 (PMC10901821; doi:10.1038/s41598-024-53811-9)
Supplement: Supplementary file 1 — Supplementary Information. [file 41598_2024_53811_MOESM1_ESM.zip › supplement.tex]

\documentclass[fleqn,10pt]{wlscirep}
\usepackage[utf8]{inputenc}
\usepackage[T1]{fontenc}

\pdfminorversion=7

\title{Bashing irreproducibility with \emph{shournal} - Supplementary material}

\author[1]{Tycho Kirchner}
\author[1]{Konstantin  Riege}
\author[1,*]{Steve Hoffmann}
\affil[1]{Computational Biology Group, Leibniz Institute on Aging --- Fritz Lipmann Institute (FLI), Jena, 07745, Germany}
\affil[*]{steve.hoffmann@leibniz-fli.de}

\begin{abstract}
Arguably, the most important tool for many computational scientists is
the Linux shell. Processing steps carried out there are critical for a
large number of analyses. While the manual documentation of the work is
time-consuming and error-prone, existing tools do not integrate well
into the shell or suffer from a large overhead. Here, we present
\emph{shournal}, which integrates tightly into the shell and
automatically records all shell commands along with their associated
file events. Thus, for all files, it can later be told how they were
generated and processed. Additionally, it allows the creation of
detailed reports for whole project folders. \emph{shournal} retrieves
its data directly from the Linux kernel and allows the monitoring of
whole process trees with low overhead.
\end{abstract}

\begin{document}

\flushbottom
\maketitle


\section{Additional Limitations}

Tracking is currently not possible when the observed process \emph{A}
instructs the unobserved process \emph{B} via interprocess
communication (IPC) \cite{Kerrisk877} to use a file. For
shell workflows this is rather uncommon, however, if it proves to be an
issue, future versions of \emph{shournal} shall allow to execute
\emph{B} in the provenance-context of \emph{A}.

In cases of extremely high file event frequencies of a single process
tree \emph{shournal} may drop some events to avoid slowing down the
process, loosing the provenance of individual files. Apart from
artificial benchmarks, we observed this rarely for the \emph{fanotify} backend
and never for the kernel module backend.

Memory mapped \cite{Kerrisk1017} files are currently
only tracked correctly if the underlying file descriptor is closed
after (and not before) usage. While this is good practice, it is,
technically, not required by Linux. Thus, events evoked by programs that
do not properly close the descriptor may be missed.

In case of the \emph{fanotify}-backend the observation of a process
tree ends when the last instance of a dedicated file descriptor,
inherited by child processes \cite{Kerrisk29}, is closed
(which happens automatically on exit). If processes do not wait on
their children \textbf{and} explicitly close this file descriptor,
subsequent file-events are lost. Further, as process trees are isolated
against each other using unshared mount namespaces, file provenance for
traced programs which unshare the mount namespace themselves is lost.
The kernel module backend does not suffer from these limitations and
can be used instead, if necessary.

When a dedicated file descriptor is opened during interactive sessions
(e.g. via \texttt{exec 3> some-file}) and used
within separately entered commands, only the last command using it
before closing is associated with that file event. Background is that
\emph{shournal} only tracks close events when the last instance of a
given file descriptor is closed. The same applies, e.g., when the
descriptor is sent via \emph{unix domain sockets}
\cite{Kerrisk1165} to an unobserved process and the final
closing happens there. In practice, however, this should not be an issue.


\section{Applicability of shournal}
To get an intuitive understanding of the applicability of our tool,
we provide a simple usage example.

Scientist Sarah creates a new pipeline for her current project. As this
work involves a lot of trials and a careful examination of each
intermediate result,  all of the steps are first carried out on the interactive shell.
In the middle of the process, her collaborator asks her for another
short but urgent analysis. Sarah does this and returns to the initial
project. Unfortunately, she has no idea where exactly she left off. If she is lucky, the
last steps are still within the shell's history. This
reconstruction, however, involves searching through
unrelated commands executed in
between. Fortunately, Sarah organizes her work in project directories and
can quickly ask \emph{shournal} what she did last in that
particular working directory (cwd). By typing
\texttt{shournal~-q~-cwd~\$PWD~--history~50},  Sarah can recall the last 50
entered commands, including a brief summary of the read and written
files. Sarah then quickly resumes and finishes the analysis. Finally, she wants to automate the steps by writing a shell script.

Initially, she aligned RNA-sequencing
reads with a certain accuracy threshold, which resulted in a file
\texttt{rna.bam}. But which threshold was it exactly? The shell's
history shows she tried a good dozen different ones. Since
\emph{shournal} was previously configured to capture the provenance
of all files written to that project directory, she is able to answer
this question very quickly. Executing \texttt{shournal~-q~-wf~rna.bam}
yields exactly the shell command that led to the creation of this file
and unveils the threshold 95. Of note, the
\texttt{-wf}-(written-file-)argument ensures that this command works
irrespective of the filename \texttt{rna.bam}, as the file is found in
\emph{shournal}'s database by its metadata (size, modification time)
and hash. Next, Sarah executes the whole script, and all goes well.
The next day she remembers documenting her work and creating
an archive of the experiment using, e.g., ReproZip~\cite{chirigati_reprozip_2016}.
Unfortunately, the result is suddenly different from the previous run.
While this was the beginning of a frustrating process in the
past, finding the reasons for this difference is more
straightforward with \emph{shournal}. By calling a \emph{diff} on the read files of the
two executed commands, it becomes clear that a co-worker modified a
common script which is part of Sarah's pipeline. Since Sarah
configured \emph{shournal} to store script files (files ending with
.sh) within its database, reproducing her previous result
takes only minutes. Even in cases where the whole script file itself was not
archived, the different metadata (size, modification time)
and the hash of
a changed read or written file is a strong hint where action is needed.
Finally, Sarah does not only work on the shell but also with the
workflow manager \emph{Snakemake}~\cite{koster_snakemakescalable_2012} for recurring
tasks. Using the converter \href{shournal-to-snakemake}
{https://github.com/snakemake/shournal-to-snakemake}, the process of
transforming the existing pipeline into a \emph{Snakefile} is
simplified.


\bibliography{shournal}

\end{document}
